# Supplementary material for: Development of a novel genetic sexing strain of Ceratitis capitata based on an X-autosome translocation
Source: Sci Rep. 2023 Sep 27;13:16167. doi: 10.1038/s41598-023-43164-0 (PMC10533888; doi:10.1038/s41598-023-43164-0)
Supplement: Supplementary file 1 — Supplementary Information 1. [file 41598_2023_43164_MOESM1_ESM.xlsx]

## Sheet: Fecundity and egg hatch
Strain	Replicate	Day	Total eggs	Hatched eggs
Cc TX IPCL-1D53-	1	1	44	30
Cc TX IPCL-1D53-	1	2	21	19
Cc TX IPCL-1D53-	1	3	47	44
Cc TX IPCL-1D53-	1	4	50	49
Cc TX IPCL-1D53-	1	5	32	29
Cc TX IPCL-1D53-	1	6	37	35
Cc TX IPCL-1D53-	1	7	27	27
Cc TX IPCL-1D53-	1	8	29	26
Cc TX IPCL-1D53-	1	9	69	66
Cc TX IPCL-1D53-	1	10	17	13
Cc TX IPCL-1D53-	1	11	17	15
Cc TX IPCL-1D53-	1	12	41	25
Cc TX IPCL-1D53-	2	1	67	61
Cc TX IPCL-1D53-	2	2	19	17
Cc TX IPCL-1D53-	2	3	39	39
Cc TX IPCL-1D53-	2	4	17	16
Cc TX IPCL-1D53-	2	5	50	32
Cc TX IPCL-1D53-	2	6	51	39
Cc TX IPCL-1D53-	2	7	52	47
Cc TX IPCL-1D53-	2	8	28	26
Cc TX IPCL-1D53-	2	9	50	48
Cc TX IPCL-1D53-	2	10	58	37
Cc TX IPCL-1D53-	2	11	25	21
Cc TX IPCL-1D53-	2	12	52	41
Cc TX IPCL-1D53-	3	1	93	48
Cc TX IPCL-1D53-	3	2	39	35
Cc TX IPCL-1D53-	3	3	29	27
Cc TX IPCL-1D53-	3	4	46	45
Cc TX IPCL-1D53-	3	5	61	34
Cc TX IPCL-1D53-	3	6	26	24
Cc TX IPCL-1D53-	3	7	74	48
Cc TX IPCL-1D53-	3	8	30	29
Cc TX IPCL-1D53-	3	9	45	36
Cc TX IPCL-1D53-	3	10	31	26
Cc TX IPCL-1D53-	3	11	28	27
Cc TX IPCL-1D53-	3	12	47	38
Cc TX IPCL-1D53-	4	1	69	49
Cc TX IPCL-1D53-	4	2	32	31
Cc TX IPCL-1D53-	4	3	72	63
Cc TX IPCL-1D53-	4	4	54	50
Cc TX IPCL-1D53-	4	5	44	41
Cc TX IPCL-1D53-	4	6	31	22
Cc TX IPCL-1D53-	4	7	38	27
Cc TX IPCL-1D53-	4	8	54	49
Cc TX IPCL-1D53-	4	9	37	25
Cc TX IPCL-1D53-	4	10	43	37
Cc TX IPCL-1D53-	4	11	22	19
Cc TX IPCL-1D53-	4	12	57	32
Cc TX IPCL-1D53-	5	1	74	56
Cc TX IPCL-1D53-	5	2	22	21
Cc TX IPCL-1D53-	5	3	43	41
Cc TX IPCL-1D53-	5	4	38	27
Cc TX IPCL-1D53-	5	5	58	41
Cc TX IPCL-1D53-	5	6	21	21
Cc TX IPCL-1D53-	5	7	45	32
Cc TX IPCL-1D53-	5	8	21	20
Cc TX IPCL-1D53-	5	9	48	35
Cc TX IPCL-1D53-	5	10	40	40
Cc TX IPCL-1D53-	5	11	26	21
Cc TX IPCL-1D53-	5	12	29	26
Cc TX IPCL-1D53-	6	1	62	54
Cc TX IPCL-1D53-	6	2	15	14
Cc TX IPCL-1D53-	6	3	49	39
Cc TX IPCL-1D53-	6	4	37	35
Cc TX IPCL-1D53-	6	5	37	33
Cc TX IPCL-1D53-	6	6	62	44
Cc TX IPCL-1D53-	6	7	22	22
Cc TX IPCL-1D53-	6	8	41	38
Cc TX IPCL-1D53-	6	9	29	27
Cc TX IPCL-1D53-	6	10	20	18
Cc TX IPCL-1D53-	6	11	17	14
Cc TX IPCL-1D53-	6	12	25	15
Cc TX IPCL-1D53-	7	1	49	39
Cc TX IPCL-1D53-	7	2	8	4
Cc TX IPCL-1D53-	7	3	40	38
Cc TX IPCL-1D53-	7	4	44	43
Cc TX IPCL-1D53-	7	5	13	12
Cc TX IPCL-1D53-	7	6	44	39
Cc TX IPCL-1D53-	7	7	27	24
Cc TX IPCL-1D53-	7	8	41	33
Cc TX IPCL-1D53-	7	9	9	9
Cc TX IPCL-1D53-	7	10	30	25
Cc TX IPCL-1D53-	7	11	52	46
Cc TX IPCL-1D53-	7	12	30	26
Cc TX IPCL-1D53-	8	1	54	40
Cc TX IPCL-1D53-	8	2	27	26
Cc TX IPCL-1D53-	8	3	39	36
Cc TX IPCL-1D53-	8	4	48	43
Cc TX IPCL-1D53-	8	5	5	5
Cc TX IPCL-1D53-	8	6	29	12
Cc TX IPCL-1D53-	8	7	17	16
Cc TX IPCL-1D53-	8	8	11	11
Cc TX IPCL-1D53-	8	9	46	13
Cc TX IPCL-1D53-	8	10	34	33
Cc TX IPCL-1D53-	8	11	6	6
Cc TX IPCL-1D53-	8	12	19	18
Cc TX IPCL-1D53-	9	1	91	75
Cc TX IPCL-1D53-	9	2	2	2
Cc TX IPCL-1D53-	9	3	35	29
Cc TX IPCL-1D53-	9	4	64	49
Cc TX IPCL-1D53-	9	5	30	18
Cc TX IPCL-1D53-	9	6	33	30
Cc TX IPCL-1D53-	9	7	84	41
Cc TX IPCL-1D53-	9	8	39	33
Cc TX IPCL-1D53-	9	9	18	17
Cc TX IPCL-1D53-	9	10	18	9
Cc TX IPCL-1D53-	9	11	8	8
Cc TX IPCL-1D53-	9	12	8	6
Cc TX IPCL-1D53-	10	1	73	56
Cc TX IPCL-1D53-	10	2	33	26
Cc TX IPCL-1D53-	10	3	66	57
Cc TX IPCL-1D53-	10	4	42	33
Cc TX IPCL-1D53-	10	5	16	11
Cc TX IPCL-1D53-	10	6	40	39
Cc TX IPCL-1D53-	10	7	23	21
Cc TX IPCL-1D53-	10	8	14	13
Cc TX IPCL-1D53-	10	9	108	60
Cc TX IPCL-1D53-	10	10	40	31
Cc TX IPCL-1D53-	10	11	24	7
Cc TX IPCL-1D53-	10	12	55	29
Cc TX IPCL-1D53-	11	1	23	19
Cc TX IPCL-1D53-	11	2	61	50
Cc TX IPCL-1D53-	11	3	3	3
Cc TX IPCL-1D53-	11	4	18	18
Cc TX IPCL-1D53-	11	5	47	46
Cc TX IPCL-1D53-	11	6	23	23
Cc TX IPCL-1D53-	11	7	23	20
Cc TX IPCL-1D53-	11	8	19	19
Cc TX IPCL-1D53-	11	9	11	7
Cc TX IPCL-1D53-	11	10	22	21
Cc TX IPCL-1D53-	11	11	10	10
Cc TX IPCL-1D53-	11	12	23	21
Cc TX IPCL-1D53-	11	1	30	27
Cc TX IPCL-1D53-	12	2	82	73
Cc TX IPCL-1D53-	12	3	18	17
Cc TX IPCL-1D53-	12	4	28	27
Cc TX IPCL-1D53-	12	5	63	62
Cc TX IPCL-1D53-	12	6	23	19
Cc TX IPCL-1D53-	12	7	37	33
Cc TX IPCL-1D53-	12	8	54	46
Cc TX IPCL-1D53-	12	9	42	40
Cc TX IPCL-1D53-	12	10	51	46
Cc TX IPCL-1D53-	12	11	24	22
Cc TX IPCL-1D53-	12	12	33	29
Cc TX IPCL-1D53-	13	1	42	37
Cc TX IPCL-1D53-	13	2	40	38
Cc TX IPCL-1D53-	13	3	43	43
Cc TX IPCL-1D53-	13	4	34	31
Cc TX IPCL-1D53-	13	5	35	35
Cc TX IPCL-1D53-	13	6	54	35
Cc TX IPCL-1D53-	13	7	48	44
Cc TX IPCL-1D53-	13	8	18	17
Cc TX IPCL-1D53-	13	9	21	21
Cc TX IPCL-1D53-	13	10	15	14
Cc TX IPCL-1D53-	13	11	26	24
Cc TX IPCL-1D53-	13	12	32	28
Cc TX IPCL-1D53-	14	1	58	49
Cc TX IPCL-1D53-	14	2	56	56
Cc TX IPCL-1D53-	14	3	21	21
Cc TX IPCL-1D53-	14	4	37	34
Cc TX IPCL-1D53-	14	5	64	63
Cc TX IPCL-1D53-	14	6	33	33
Cc TX IPCL-1D53-	14	7	40	35
Cc TX IPCL-1D53-	14	8	39	34
Cc TX IPCL-1D53-	14	9	44	41
Cc TX IPCL-1D53-	14	10	27	24
Cc TX IPCL-1D53-	14	11	45	40
Cc TX IPCL-1D53-	14	12	15	15
Cc TX IPCL-1D53-	15	1	63	59
Cc TX IPCL-1D53-	15	2	44	41
Cc TX IPCL-1D53-	15	3	14	14
Cc TX IPCL-1D53-	15	4	26	25
Cc TX IPCL-1D53-	15	5	42	32
Cc TX IPCL-1D53-	15	6	39	37
Cc TX IPCL-1D53-	15	7	13	13
Cc TX IPCL-1D53-	15	8	19	18
Cc TX IPCL-1D53-	15	9	21	14
Cc TX IPCL-1D53-	15	10	10	10
Cc TX IPCL-1D53-	15	11	5	3
Cc TX IPCL-1D53-	15	12	27	24
Cc TX IPCL-1D53-	16	1	52	47
Cc TX IPCL-1D53-	16	2	22	21
Cc TX IPCL-1D53-	16	3	19	17
Cc TX IPCL-1D53-	16	4	48	37
Cc TX IPCL-1D53-	16	5	41	39
Cc TX IPCL-1D53-	16	6	34	32
Cc TX IPCL-1D53-	16	7	25	19
Cc TX IPCL-1D53-	16	8	13	13
Cc TX IPCL-1D53-	16	9	2	2
Cc TX IPCL-1D53-	16	10	9	5
Cc TX IPCL-1D53-	16	11	8	8
Cc TX IPCL-1D53-	16	12	22	20
Cc TX IPCL-1D53-	17	1	59	52
Cc TX IPCL-1D53-	17	2	32	31
Cc TX IPCL-1D53-	17	3	49	47
Cc TX IPCL-1D53-	17	4	31	27
Cc TX IPCL-1D53-	17	5	47	45
Cc TX IPCL-1D53-	17	6	42	39
Cc TX IPCL-1D53-	17	7	55	45
Cc TX IPCL-1D53-	17	8	42	30
Cc TX IPCL-1D53-	17	9	43	38
Cc TX IPCL-1D53-	17	10	30	21
Cc TX IPCL-1D53-	17	11	7	3
Cc TX IPCL-1D53-	17	12	8	8
Cc TX IPCL-1D53-	18	1	31	30
Cc TX IPCL-1D53-	18	2	28	26
Cc TX IPCL-1D53-	18	3	40	34
Cc TX IPCL-1D53-	18	4	13	13
Cc TX IPCL-1D53-	18	5	17	12
Cc TX IPCL-1D53-	18	6	26	24
Cc TX IPCL-1D53-	18	7	28	26
Cc TX IPCL-1D53-	18	8	56	54
Cc TX IPCL-1D53-	18	9	24	17
Cc TX IPCL-1D53-	18	10	24	20
Cc TX IPCL-1D53-	18	11	12	10
Cc TX IPCL-1D53-	18	12	36	23
Cc TX IPCL-1D53-	19	1	61	34
Cc TX IPCL-1D53-	19	2	11	10
Cc TX IPCL-1D53-	19	3	15	14
Cc TX IPCL-1D53-	19	4	31	28
Cc TX IPCL-1D53-	19	5	26	17
Cc TX IPCL-1D53-	19	6	8	8
Cc TX IPCL-1D53-	19	7	13	5
Cc TX IPCL-1D53-	19	8	76	56
Cc TX IPCL-1D53-	19	9	7	4
Cc TX IPCL-1D53-	19	10	5	3
Cc TX IPCL-1D53-	19	11	4	3
Cc TX IPCL-1D53-	19	12	25	19
Cc TX IPCL-1D53-	20	1	32	27
Cc TX IPCL-1D53-	20	2	48	28
Cc TX IPCL-1D53-	20	3	45	43
Cc TX IPCL-1D53-	20	4	54	51
Cc TX IPCL-1D53-	20	5	27	24
Cc TX IPCL-1D53-	20	6	41	40
Cc TX IPCL-1D53-	20	7	35	34
Cc TX IPCL-1D53-	20	8	22	20
Cc TX IPCL-1D53-	20	9	41	32
Cc TX IPCL-1D53-	20	10	12	11
Cc TX IPCL-1D53-	20	11	39	36
Cc TX IPCL-1D53-	20	12	28	27
Cc TX IPCL-1D53-	21	1	56	48
Cc TX IPCL-1D53-	21	2	30	29
Cc TX IPCL-1D53-	21	3	20	13
Cc TX IPCL-1D53-	21	4	37	28
Cc TX IPCL-1D53-	21	5	35	28
Cc TX IPCL-1D53-	21	6	41	26
Cc TX IPCL-1D53-	21	7	44	22
Cc TX IPCL-1D53-	21	8	3	3
Cc TX IPCL-1D53-	21	9	13	6
Cc TX IPCL-1D53-	21	10	20	18
Cc TX IPCL-1D53-	21	11	12	12
Cc TX IPCL-1D53-	21	12	12	11
Cc TX IPCL-2D53	1	1	33	32
Cc TX IPCL-2D53	1	2	60	59
Cc TX IPCL-2D53	1	3	41	38
Cc TX IPCL-2D53	1	4	53	51
Cc TX IPCL-2D53	1	5	63	44
Cc TX IPCL-2D53	1	6	45	45
Cc TX IPCL-2D53	1	7	56	43
Cc TX IPCL-2D53	1	8	35	35
Cc TX IPCL-2D53	1	9	33	32
Cc TX IPCL-2D53	1	10	50	50
Cc TX IPCL-2D53	1	11	63	57
Cc TX IPCL-2D53	1	12	37	31
Cc TX IPCL-2D53	2	1	51	39
Cc TX IPCL-2D53	2	2	47	38
Cc TX IPCL-2D53	2	3	25	25
Cc TX IPCL-2D53	2	4	55	52
Cc TX IPCL-2D53	2	5	55	53
Cc TX IPCL-2D53	2	6	36	36
Cc TX IPCL-2D53	2	7	55	51
Cc TX IPCL-2D53	2	8	30	29
Cc TX IPCL-2D53	2	9	31	30
Cc TX IPCL-2D53	2	10	41	37
Cc TX IPCL-2D53	2	11	31	31
Cc TX IPCL-2D53	2	12	16	10
Cc TX IPCL-2D53	3	1	34	32
Cc TX IPCL-2D53	3	2	33	33
Cc TX IPCL-2D53	3	3	18	17
Cc TX IPCL-2D53	3	4	45	45
Cc TX IPCL-2D53	3	5	25	23
Cc TX IPCL-2D53	3	6	22	20
Cc TX IPCL-2D53	3	7	57	46
Cc TX IPCL-2D53	3	8	58	47
Cc TX IPCL-2D53	3	9	26	26
Cc TX IPCL-2D53	3	10	32	31
Cc TX IPCL-2D53	3	11	23	22
Cc TX IPCL-2D53	3	12	43	29
Cc TX IPCL-2D53	4	1	24	20
Cc TX IPCL-2D53	4	2	53	43
Cc TX IPCL-2D53	4	3	10	9
Cc TX IPCL-2D53	4	4	33	32
Cc TX IPCL-2D53	4	5	36	33
Cc TX IPCL-2D53	4	6	24	24
Cc TX IPCL-2D53	4	7	43	30
Cc TX IPCL-2D53	4	8	27	27
Cc TX IPCL-2D53	4	9	33	27
Cc TX IPCL-2D53	4	10	35	30
Cc TX IPCL-2D53	4	11	12	12
Cc TX IPCL-2D53	4	12	16	13
Cc TX IPCL-2D53	5	1	49	39
Cc TX IPCL-2D53	5	2	63	49
Cc TX IPCL-2D53	5	3	31	27
Cc TX IPCL-2D53	5	4	25	23
Cc TX IPCL-2D53	5	5	23	23
Cc TX IPCL-2D53	5	6	24	24
Cc TX IPCL-2D53	5	7	35	31
Cc TX IPCL-2D53	5	8	23	16
Cc TX IPCL-2D53	5	9	50	41
Cc TX IPCL-2D53	5	10	23	23
Cc TX IPCL-2D53	5	11	22	22
Cc TX IPCL-2D53	5	12	35	35
Cc TX IPCL-2D53	6	1	12	11
Cc TX IPCL-2D53	6	2	80	70
Cc TX IPCL-2D53	6	3	23	21
Cc TX IPCL-2D53	6	4	43	41
Cc TX IPCL-2D53	6	5	44	38
Cc TX IPCL-2D53	6	6	49	40
Cc TX IPCL-2D53	6	7	59	50
Cc TX IPCL-2D53	6	8	55	50
Cc TX IPCL-2D53	6	9	43	38
Cc TX IPCL-2D53	6	10	51	48
Cc TX IPCL-2D53	6	11	30	15
Cc TX IPCL-2D53	6	12	52	46
Cc TX IPCL-2D53	7	1	31	22
Cc TX IPCL-2D53	7	2	49	29
Cc TX IPCL-2D53	7	3	21	14
Cc TX IPCL-2D53	7	4	25	15
Cc TX IPCL-2D53	7	5	23	20
Cc TX IPCL-2D53	7	6	21	14
Cc TX IPCL-2D53	7	7	16	14
Cc TX IPCL-2D53	7	8	22	11
Cc TX IPCL-2D53	7	9	40	28
Cc TX IPCL-2D53	7	10	29	12
Cc TX IPCL-2D53	7	11	27	19
Cc TX IPCL-2D53	7	12	13	9
Cc TX IPCL-2D53	8	1	38	9
Cc TX IPCL-2D53	8	2	59	45
Cc TX IPCL-2D53	8	3	44	11
Cc TX IPCL-2D53	8	4	51	13
Cc TX IPCL-2D53	8	5	46	9
Cc TX IPCL-2D53	8	6	36	11
Cc TX IPCL-2D53	8	7	61	15
Cc TX IPCL-2D53	8	8	19	4
Cc TX IPCL-2D53	8	9	25	9
Cc TX IPCL-2D53	8	10	55	12
Cc TX IPCL-2D53	8	11	38	14
Cc TX IPCL-2D53	8	12	31	8
Cc TX IPCL-2D53	9	1	43	27
Cc TX IPCL-2D53	9	2	86	55
Cc TX IPCL-2D53	9	3	25	19
Cc TX IPCL-2D53	9	4	29	25
Cc TX IPCL-2D53	9	5	60	39
Cc TX IPCL-2D53	9	6	44	20
Cc TX IPCL-2D53	9	7	62	52
Cc TX IPCL-2D53	9	8	69	43
Cc TX IPCL-2D53	9	9	60	47
Cc TX IPCL-2D53	9	10	53	45
Cc TX IPCL-2D53	9	11	24	18
Cc TX IPCL-2D53	9	12	35	23
Cc TX IPCL-2D53	10	1	25	24
Cc TX IPCL-2D53	10	2	62	58
Cc TX IPCL-2D53	10	3	51	50
Cc TX IPCL-2D53	10	4	26	26
Cc TX IPCL-2D53	10	5	22	22
Cc TX IPCL-2D53	10	6	18	18
Cc TX IPCL-2D53	10	7	85	73
Cc TX IPCL-2D53	10	8	19	18
Cc TX IPCL-2D53	10	9	28	26
Cc TX IPCL-2D53	10	10	28	26
Cc TX IPCL-2D53	10	11	23	15
Cc TX IPCL-2D53	10	12	23	21
Cc TX IPCL-2D53	11	1	70	49
Cc TX IPCL-2D53	11	2	8	8
Cc TX IPCL-2D53	11	3	29	29
Cc TX IPCL-2D53	11	4	26	25
Cc TX IPCL-2D53	11	5	41	31
Cc TX IPCL-2D53	11	6	17	12
Cc TX IPCL-2D53	11	7	29	17
Cc TX IPCL-2D53	11	8	24	24
Cc TX IPCL-2D53	11	9	25	24
Cc TX IPCL-2D53	11	10	27	22
Cc TX IPCL-2D53	11	11	31	26
Cc TX IPCL-2D53	11	12	9	9
Cc TX IPCL-2D53	11	1	6	6
Cc TX IPCL-2D53	12	2	44	39
Cc TX IPCL-2D53	12	3	11	8
Cc TX IPCL-2D53	12	4	23	20
Cc TX IPCL-2D53	12	5	31	21
Cc TX IPCL-2D53	12	6	13	6
Cc TX IPCL-2D53	12	7	85	63
Cc TX IPCL-2D53	12	8	15	13
Cc TX IPCL-2D53	12	9	65	49
Cc TX IPCL-2D53	12	10	17	12
Cc TX IPCL-2D53	12	11	35	29
Cc TX IPCL-2D53	12	12	61	37
Cc TX IPCL-2D53	13	1	48	45
Cc TX IPCL-2D53	13	2	32	31
Cc TX IPCL-2D53	13	3	13	13
Cc TX IPCL-2D53	13	4	23	23
Cc TX IPCL-2D53	13	5	55	53
Cc TX IPCL-2D53	13	6	21	20
Cc TX IPCL-2D53	13	7	45	31
Cc TX IPCL-2D53	13	8	23	21
Cc TX IPCL-2D53	13	9	55	47
Cc TX IPCL-2D53	13	10	27	15
Cc TX IPCL-2D53	13	11	30	22
Cc TX IPCL-2D53	13	12	14	6
Cc TX IPCL-2D53	14	1	48	47
Cc TX IPCL-2D53	14	2	53	52
Cc TX IPCL-2D53	14	3	29	28
Cc TX IPCL-2D53	14	4	11	10
Cc TX IPCL-2D53	14	5	52	52
Cc TX IPCL-2D53	14	6	32	32
Cc TX IPCL-2D53	14	7	69	60
Cc TX IPCL-2D53	14	8	33	29
Cc TX IPCL-2D53	14	9	41	31
Cc TX IPCL-2D53	14	10	32	31
Cc TX IPCL-2D53	14	11	12	12
Cc TX IPCL-2D53	14	12	22	20
Cc TX IPCL-2D53	15	1	35	25
Cc TX IPCL-2D53	15	2	58	54
Cc TX IPCL-2D53	15	3	15	13
Cc TX IPCL-2D53	15	4	38	28
Cc TX IPCL-2D53	15	5	58	39
Cc TX IPCL-2D53	15	6	56	52
Cc TX IPCL-2D53	15	7	56	51
Cc TX IPCL-2D53	15	8	23	23
Cc TX IPCL-2D53	15	9	53	53
Cc TX IPCL-2D53	15	10	29	18
Cc TX IPCL-2D53	15	11	20	18
Cc TX IPCL-2D53	15	12	27	26
Cc TX IPCL-2D53	16	1	32	29
Cc TX IPCL-2D53	16	2	54	46
Cc TX IPCL-2D53	16	3	20	19
Cc TX IPCL-2D53	16	4	37	37
Cc TX IPCL-2D53	16	5	21	21
Cc TX IPCL-2D53	16	6	7	7
Cc TX IPCL-2D53	16	7	77	75
Cc TX IPCL-2D53	16	8	9	9
Cc TX IPCL-2D53	16	9	37	34
Cc TX IPCL-2D53	16	10	44	41
Cc TX IPCL-2D53	16	11	26	22
Cc TX IPCL-2D53	16	12	22	22
Cc TX IPCL-2D53	17	1	25	23
Cc TX IPCL-2D53	17	2	54	42
Cc TX IPCL-2D53	17	3	53	41
Cc TX IPCL-2D53	17	4	13	13
Cc TX IPCL-2D53	17	5	29	17
Cc TX IPCL-2D53	17	6	9	7
Cc TX IPCL-2D53	17	7	18	18
Cc TX IPCL-2D53	17	8	29	25
Cc TX IPCL-2D53	17	9	19	13
Cc TX IPCL-2D53	17	10	34	30
Cc TX IPCL-2D53	17	11	20	12
Cc TX IPCL-2D53	17	12	19	11
Cc TX IPCL-2D53	18	1	20	15
Cc TX IPCL-2D53	18	2	60	31
Cc TX IPCL-2D53	18	3	36	34
Cc TX IPCL-2D53	18	4	18	14
Cc TX IPCL-2D53	18	5	47	42
Cc TX IPCL-2D53	18	6	36	31
Cc TX IPCL-2D53	18	7	49	41
Cc TX IPCL-2D53	18	8	48	48
Cc TX IPCL-2D53	18	9	49	44
Cc TX IPCL-2D53	18	10	53	47
Cc TX IPCL-2D53	18	11	49	42
Cc TX IPCL-2D53	18	12	42	42
Cc TX IPCL-2D53	19	1	10	2
Cc TX IPCL-2D53	19	2	64	49
Cc TX IPCL-2D53	19	3	7	7
Cc TX IPCL-2D53	19	4	10	10
Cc TX IPCL-2D53	19	5	57	55
Cc TX IPCL-2D53	19	6	21	21
Cc TX IPCL-2D53	19	7	51	47
Cc TX IPCL-2D53	19	8	26	24
Cc TX IPCL-2D53	19	9	17	13
Cc TX IPCL-2D53	19	10	46	38
Cc TX IPCL-2D53	19	11	46	31
Cc TX IPCL-2D53	19	12	35	33
Cc TX IPCL-2D53	20	1	10	7
Cc TX IPCL-2D53	20	2	39	31
Cc TX IPCL-2D53	20	3	36	35
Cc TX IPCL-2D53	20	4	19	18
Cc TX IPCL-2D53	20	5	30	29
Cc TX IPCL-2D53	20	6	24	24
Cc TX IPCL-2D53	20	7	18	16
Cc TX IPCL-2D53	20	8	26	25
Cc TX IPCL-2D53	20	9	24	24
Cc TX IPCL-2D53	20	10	71	68
Cc TX IPCL-2D53	20	11	71	69
Cc TX IPCL-2D53	20	12	11	8
Cc TX IPCL-2D53	21	1	20	18
Cc TX IPCL-2D53	21	2	29	27
Cc TX IPCL-2D53	21	3	27	27
Cc TX IPCL-2D53	21	4	32	30
Cc TX IPCL-2D53	21	5	49	44
Cc TX IPCL-2D53	21	6	29	26
Cc TX IPCL-2D53	21	7	77	63
Cc TX IPCL-2D53	21	8	24	23
Cc TX IPCL-2D53	21	9	29	26
Cc TX IPCL-2D53	21	10	44	31
Cc TX IPCL-2D53	21	11	8	8
Cc TX IPCL-2D53	21	12	49	43
VIENNA 8D53-	1	1	16	16
VIENNA 8D53-	1	2	13	11
VIENNA 8D53-	1	3	35	33
VIENNA 8D53-	1	4	57	53
VIENNA 8D53-	1	5	44	38
VIENNA 8D53-	1	6	43	38
VIENNA 8D53-	1	7	51	49
VIENNA 8D53-	1	8	37	34
VIENNA 8D53-	1	9	49	39
VIENNA 8D53-	1	10	59	57
VIENNA 8D53-	1	11	45	40
VIENNA 8D53-	1	12	42	35
VIENNA 8D53-	2	1	31	22
VIENNA 8D53-	2	2	48	43
VIENNA 8D53-	2	3	32	29
VIENNA 8D53-	2	4	77	57
VIENNA 8D53-	2	5	78	58
VIENNA 8D53-	2	6	34	34
VIENNA 8D53-	2	7	14	13
VIENNA 8D53-	2	8	68	66
VIENNA 8D53-	2	9	47	43
VIENNA 8D53-	2	10	7	5
VIENNA 8D53-	2	11	12	10
VIENNA 8D53-	2	12	12	10
VIENNA 8D53-	3	1	9	8
VIENNA 8D53-	3	2	10	8
VIENNA 8D53-	3	3	30	29
VIENNA 8D53-	3	4	40	30
VIENNA 8D53-	3	5	53	43
VIENNA 8D53-	3	6	25	22
VIENNA 8D53-	3	7	43	42
VIENNA 8D53-	3	8	19	18
VIENNA 8D53-	3	9	49	46
VIENNA 8D53-	3	10	21	19
VIENNA 8D53-	3	11	57	40
VIENNA 8D53-	3	12	40	36
VIENNA 8D53-	4	1	11	11
VIENNA 8D53-	4	2	22	19
VIENNA 8D53-	4	3	34	33
VIENNA 8D53-	4	4	71	61
VIENNA 8D53-	4	5	61	60
VIENNA 8D53-	4	6	20	19
VIENNA 8D53-	4	7	30	28
VIENNA 8D53-	4	8	35	30
VIENNA 8D53-	4	9	38	27
VIENNA 8D53-	4	10	40	37
VIENNA 8D53-	4	11	37	34
VIENNA 8D53-	4	12	50	39
VIENNA 8D53-	5	1	45	35
VIENNA 8D53-	5	2	37	37
VIENNA 8D53-	5	3	41	26
VIENNA 8D53-	5	4	49	28
VIENNA 8D53-	5	5	41	35
VIENNA 8D53-	5	6	16	16
VIENNA 8D53-	5	7	34	19
VIENNA 8D53-	5	8	49	39
VIENNA 8D53-	5	9	44	38
VIENNA 8D53-	5	10	61	44
VIENNA 8D53-	5	11	63	42
VIENNA 8D53-	5	12	34	21
VIENNA 8D53-	6	1	55	11
VIENNA 8D53-	6	2	43	21
VIENNA 8D53-	6	3	47	21
VIENNA 8D53-	6	4	40	27
VIENNA 8D53-	6	5	40	26
VIENNA 8D53-	6	6	76	41
VIENNA 8D53-	6	7	52	30
VIENNA 8D53-	6	8	50	25
VIENNA 8D53-	6	9	45	25
VIENNA 8D53-	6	10	21	11
VIENNA 8D53-	6	11	68	44
VIENNA 8D53-	6	12	47	29
VIENNA 8D53-	7	1	55	50
VIENNA 8D53-	7	2	31	29
VIENNA 8D53-	7	3	51	47
VIENNA 8D53-	7	4	64	54
VIENNA 8D53-	7	5	72	69
VIENNA 8D53-	7	6	17	15
VIENNA 8D53-	7	7	70	62
VIENNA 8D53-	7	8	65	47
VIENNA 8D53-	7	9	53	40
VIENNA 8D53-	7	10	38	23
VIENNA 8D53-	7	11	45	37
VIENNA 8D53-	7	12	57	45
VIENNA 8D53-	8	1	21	20
VIENNA 8D53-	8	2	13	13
VIENNA 8D53-	8	3	35	33
VIENNA 8D53-	8	4	30	29
VIENNA 8D53-	8	5	38	34
VIENNA 8D53-	8	6	20	18
VIENNA 8D53-	8	7	33	30
VIENNA 8D53-	8	8	33	26
VIENNA 8D53-	8	9	41	27
VIENNA 8D53-	8	10	54	42
VIENNA 8D53-	8	11	45	30
VIENNA 8D53-	8	12	36	24
VIENNA 8D53-	9	1	33	27
VIENNA 8D53-	9	2	39	27
VIENNA 8D53-	9	3	75	54
VIENNA 8D53-	9	4	6	4
VIENNA 8D53-	9	5	56	38
VIENNA 8D53-	9	6	34	13
VIENNA 8D53-	9	7	34	12
VIENNA 8D53-	9	8	42	20
VIENNA 8D53-	9	9	48	18
VIENNA 8D53-	9	10	34	13
VIENNA 8D53-	9	11	45	11
VIENNA 8D53-	9	12	51	5
VIENNA 8D53-	10	1	25	13
VIENNA 8D53-	10	2	21	20
VIENNA 8D53-	10	3	39	21
VIENNA 8D53-	10	4	53	38
VIENNA 8D53-	10	5	44	35
VIENNA 8D53-	10	6	43	39
VIENNA 8D53-	10	7	43	33
VIENNA 8D53-	10	8	57	42
VIENNA 8D53-	10	9	51	42
VIENNA 8D53-	10	10	45	41
VIENNA 8D53-	10	11	39	31
VIENNA 8D53-	10	12	34	24
VIENNA 8D53-	11	1	43	33
VIENNA 8D53-	11	2	47	44
VIENNA 8D53-	11	3	12	12
VIENNA 8D53-	11	4	66	59
VIENNA 8D53-	11	5	70	65
VIENNA 8D53-	11	6	6	5
VIENNA 8D53-	11	7	55	53
VIENNA 8D53-	11	8	52	50
VIENNA 8D53-	11	9	61	56
VIENNA 8D53-	11	10	35	31
VIENNA 8D53-	11	11	45	42
VIENNA 8D53-	11	12	54	51
VIENNA 8D53-	11	1	40	33
VIENNA 8D53-	12	2	38	33
VIENNA 8D53-	12	3	43	34
VIENNA 8D53-	12	4	67	59
VIENNA 8D53-	12	5	72	63
VIENNA 8D53-	12	6	28	27
VIENNA 8D53-	12	7	48	47
VIENNA 8D53-	12	8	56	52
VIENNA 8D53-	12	9	59	55
VIENNA 8D53-	12	10	45	35
VIENNA 8D53-	12	11	63	45
VIENNA 8D53-	12	12	46	33
VIENNA 8D53-	13	1	18	13
VIENNA 8D53-	13	2	29	21
VIENNA 8D53-	13	3	26	19
VIENNA 8D53-	13	4	32	23
VIENNA 8D53-	13	5	24	17
VIENNA 8D53-	13	6	6	4
VIENNA 8D53-	13	7	41	37
VIENNA 8D53-	13	8	51	45
VIENNA 8D53-	13	9	43	42
VIENNA 8D53-	13	10	14	14
VIENNA 8D53-	13	11	14	14
VIENNA 8D53-	13	12	30	27
VIENNA 8D53-	14	1	45	32
VIENNA 8D53-	14	2	42	38
VIENNA 8D53-	14	3	39	30
VIENNA 8D53-	14	4	76	56
VIENNA 8D53-	14	5	17	13
VIENNA 8D53-	14	6	10	8
VIENNA 8D53-	14	7	53	46
VIENNA 8D53-	14	8	53	46
VIENNA 8D53-	14	9	70	63
VIENNA 8D53-	14	10	66	58
VIENNA 8D53-	14	11	44	39
VIENNA 8D53-	14	12	57	49
VIENNA 8D53-	15	1	26	25
VIENNA 8D53-	15	2	8	7
VIENNA 8D53-	15	3	33	30
VIENNA 8D53-	15	4	48	46
VIENNA 8D53-	15	5	5	5
VIENNA 8D53-	15	6	24	22
VIENNA 8D53-	15	7	22	22
VIENNA 8D53-	15	8	23	22
VIENNA 8D53-	15	9	32	30
VIENNA 8D53-	15	10	16	16
VIENNA 8D53-	15	11	7	7
VIENNA 8D53-	15	12	5	5
VIENNA 8D53-	16	1	57	40
VIENNA 8D53-	16	2	40	37
VIENNA 8D53-	16	3	58	51
VIENNA 8D53-	16	4	61	46
VIENNA 8D53-	16	5	14	13
VIENNA 8D53-	16	6	59	56
VIENNA 8D53-	16	7	47	42
VIENNA 8D53-	16	8	23	21
VIENNA 8D53-	16	9	40	32
VIENNA 8D53-	16	10	80	75
VIENNA 8D53-	16	11	48	44
VIENNA 8D53-	16	12	6	5
VIENNA 8D53-	17	1	30	10
VIENNA 8D53-	17	2	23	22
VIENNA 8D53-	17	3	51	39
VIENNA 8D53-	17	4	65	59
VIENNA 8D53-	17	5	32	28
VIENNA 8D53-	17	6	36	33
VIENNA 8D53-	17	7	53	52
VIENNA 8D53-	17	8	64	55
VIENNA 8D53-	17	9	52	43
VIENNA 8D53-	17	10	50	42
VIENNA 8D53-	17	11	35	31
VIENNA 8D53-	17	12	42	34
VIENNA 8D53-	18	1	21	20
VIENNA 8D53-	18	2	41	39
VIENNA 8D53-	18	3	36	35
VIENNA 8D53-	18	4	68	67
VIENNA 8D53-	18	5	66	62
VIENNA 8D53-	18	6	54	52
VIENNA 8D53-	18	7	53	51
VIENNA 8D53-	18	8	37	35
VIENNA 8D53-	18	9	56	53
VIENNA 8D53-	18	10	71	64
VIENNA 8D53-	18	11	48	42
VIENNA 8D53-	18	12	62	56
VIENNA 8D53-	19	1	35	30
VIENNA 8D53-	19	2	33	26
VIENNA 8D53-	19	3	34	26
VIENNA 8D53-	19	4	78	66
VIENNA 8D53-	19	5	75	71
VIENNA 8D53-	19	6	22	21
VIENNA 8D53-	19	7	45	43
VIENNA 8D53-	19	8	51	49
VIENNA 8D53-	19	9	38	35
VIENNA 8D53-	19	10	41	39
VIENNA 8D53-	19	11	41	34
VIENNA 8D53-	19	12	41	25
VIENNA 8D53-	20	1	64	22
VIENNA 8D53-	20	2	35	33
VIENNA 8D53-	20	3	77	67
VIENNA 8D53-	20	4	61	58
VIENNA 8D53-	20	5	14	14
VIENNA 8D53-	20	6	37	35
VIENNA 8D53-	20	7	48	43
VIENNA 8D53-	20	8	24	23
VIENNA 8D53-	20	9	61	57
VIENNA 8D53-	20	10	58	54
VIENNA 8D53-	20	11	32	26
VIENNA 8D53-	20	12	46	31
VIENNA 8D53-	21	1	20	14
VIENNA 8D53-	21	2	17	15
VIENNA 8D53-	21	3	33	25
VIENNA 8D53-	21	4	51	42
VIENNA 8D53-	21	5	63	59
VIENNA 8D53-	21	6	7	6
VIENNA 8D53-	21	7	5	4
VIENNA 8D53-	21	8	20	16
VIENNA 8D53-	21	9	50	40
VIENNA 8D53-	21	10	43	35
VIENNA 8D53-	21	11	39	30
VIENNA 8D53-	21	12	28	18

## Sheet: Incubation at 24 degrees
Strain	Replicate	Day	Brown pupae	White pupae	Total pupae	Males	Females	Total Adults
VIENNA 8D53-	1	7	0	0	0	0	0	0
VIENNA 8D53-	1	8	0	0	0	0	0	0
VIENNA 8D53-	1	9	122	0	122	120	0	120
VIENNA 8D53-	1	10	177	2	179	172	1	173
VIENNA 8D53-	1	11	84	8	92	74	7	81
VIENNA 8D53-	1	12	19	63	82	7	60	67
VIENNA 8D53-	1	13	9	128	137	2	119	121
VIENNA 8D53-	1	14	4	99	103	0	95	95
VIENNA 8D53-	1	15	8	30	38	0	26	26
VIENNA 8D53-	1	16	0	18	18	0	7	7
VIENNA 8D53-	2	7	0	0	0	0	0	0
VIENNA 8D53-	2	8	0	0	0	0	0	0
VIENNA 8D53-	2	9	108	0	108	105	0	105
VIENNA 8D53-	2	10	200	0	200	197	0	197
VIENNA 8D53-	2	11	89	22	111	82	21	103
VIENNA 8D53-	2	12	20	61	81	6	59	65
VIENNA 8D53-	2	13	12	111	123	3	108	111
VIENNA 8D53-	2	14	4	78	82	1	74	75
VIENNA 8D53-	2	15	6	36	42	1	31	32
VIENNA 8D53-	2	16	0	17	17	0	8	8
VIENNA 8D53-	3	7	0	0	0	0	0	0
VIENNA 8D53-	3	8	0	0	0	0	0	0
VIENNA 8D53-	3	9	130	0	130	129	0	129
VIENNA 8D53-	3	10	185	1	186	180	0	180
VIENNA 8D53-	3	11	46	15	61	41	13	54
VIENNA 8D53-	3	12	12	83	95	4	82	86
VIENNA 8D53-	3	13	6	109	115	0	103	103
VIENNA 8D53-	3	14	3	64	67	0	61	61
VIENNA 8D53-	3	15	3	14	17	0	11	11
VIENNA 8D53-	3	16	0	16	16	0	5	5
VIENNA 8D53-	4	7	0	0	0	0	0	0
VIENNA 8D53-	4	8	0	0	0	0	0	0
VIENNA 8D53-	4	9	135	0	135	133	0	133
VIENNA 8D53-	4	10	216	1	217	211	1	212
VIENNA 8D53-	4	11	35	10	45	33	8	41
VIENNA 8D53-	4	12	14	51	65	7	49	56
VIENNA 8D53-	4	13	4	154	158	0	151	151
VIENNA 8D53-	4	14	1	109	110	0	103	103
VIENNA 8D53-	4	15	0	17	17	0	15	15
VIENNA 8D53-	4	16	0	15	15	0	8	8
VIENNA 8D53-	5	7	0	0	0	0	0	0
VIENNA 8D53-	5	8	0	0	0	0	0	0
VIENNA 8D53-	5	9	121	0	121	115	0	115
VIENNA 8D53-	5	10	179	3	182	177	2	179
VIENNA 8D53-	5	11	100	15	115	95	14	109
VIENNA 8D53-	5	12	23	67	90	15	62	77
VIENNA 8D53-	5	13	6	156	162	4	149	153
VIENNA 8D53-	5	14	2	77	79	0	71	71
VIENNA 8D53-	5	15	6	19	25	0	19	19
VIENNA 8D53-	5	16	0	23	23	0	16	16
VIENNA 8D53-	6	7	0	0	0	0	0	0
VIENNA 8D53-	6	8	0	0	0	0	0	0
VIENNA 8D53-	6	9	162	0	162	162	0	162
VIENNA 8D53-	6	10	164	1	165	159	0	159
VIENNA 8D53-	6	11	88	14	102	82	13	95
VIENNA 8D53-	6	12	24	91	115	9	85	94
VIENNA 8D53-	6	13	8	110	118	0	100	100
VIENNA 8D53-	6	14	2	80	82	1	79	80
VIENNA 8D53-	6	15	1	19	20	0	19	19
VIENNA 8D53-	6	16	0	36	36	0	23	23
VIENNA 8D53-	7	7	0	0	0	0	0	0
VIENNA 8D53-	7	8	0	0	0	0	0	0
VIENNA 8D53-	7	9	100	0	100	99	0	99
VIENNA 8D53-	7	10	147	2	149	144	2	146
VIENNA 8D53-	7	11	86	28	114	79	27	106
VIENNA 8D53-	7	12	11	100	111	4	94	98
VIENNA 8D53-	7	13	14	101	115	1	93	94
VIENNA 8D53-	7	14	1	64	65	0	62	62
VIENNA 8D53-	7	15	0	28	28	0	24	24
VIENNA 8D53-	7	16	0	18	18	0	10	10
Cc TX IPCL-2D53	1	7	10	0	10	10	0	10
Cc TX IPCL-2D53	1	8	333	119	452	324	110	434
Cc TX IPCL-2D53	1	9	97	224	321	86	205	291
Cc TX IPCL-2D53	1	10	8	76	84	4	65	69
Cc TX IPCL-2D53	1	11	0	10	10	0	5	5
Cc TX IPCL-2D53	1	12	0	4	4	0	1	1
Cc TX IPCL-2D53	1	13	1	9	10	0	1	1
Cc TX IPCL-2D53	1	14	0	0	0	0	0	0
Cc TX IPCL-2D53	1	15	0	0	0	0	0	0
Cc TX IPCL-2D53	1	16	0	0	0	0	0	0
Cc TX IPCL-2D53	2	7	0	0	0	0	0	0
Cc TX IPCL-2D53	2	8	300	101	401	288	90	378
Cc TX IPCL-2D53	2	9	116	257	373	97	231	328
Cc TX IPCL-2D53	2	10	12	71	83	10	59	69
Cc TX IPCL-2D53	2	11	2	12	14	1	6	7
Cc TX IPCL-2D53	2	12	0	1	1	0	0	0
Cc TX IPCL-2D53	2	13	0	0	0	0	0	0
Cc TX IPCL-2D53	2	14	0	0	0	0	0	0
Cc TX IPCL-2D53	2	15	0	0	0	0	0	0
Cc TX IPCL-2D53	2	16	0	0	0	0	0	0
Cc TX IPCL-2D53	3	7	2	0	2	1	0	1
Cc TX IPCL-2D53	3	8	315	116	431	301	109	410
Cc TX IPCL-2D53	3	9	67	220	287	57	203	260
Cc TX IPCL-2D53	3	10	8	85	93	4	73	77
Cc TX IPCL-2D53	3	11	5	7	12	2	4	6
Cc TX IPCL-2D53	3	12	1	2	3	1	1	2
Cc TX IPCL-2D53	3	13	1	4	5	0	1	1
Cc TX IPCL-2D53	3	14	0	0	0	0	0	0
Cc TX IPCL-2D53	3	15	0	0	0	0	0	0
Cc TX IPCL-2D53	3	16	0	0	0	0	0	0
Cc TX IPCL-2D53	4	7	2	0	2	2	0	2
Cc TX IPCL-2D53	4	8	354	121	475	339	113	452
Cc TX IPCL-2D53	4	9	100	223	323	88	209	297
Cc TX IPCL-2D53	4	10	18	103	121	13	92	105
Cc TX IPCL-2D53	4	11	2	10	12	0	6	6
Cc TX IPCL-2D53	4	12	0	0	0	0	0	0
Cc TX IPCL-2D53	4	13	1	2	3	0	1	1
Cc TX IPCL-2D53	4	14	0	0	0	0	0	0
Cc TX IPCL-2D53	4	15	0	0	0	0	0	0
Cc TX IPCL-2D53	4	16	0	0	0	0	0	0
Cc TX IPCL-2D53	5	7	0	0	0	0	0	0
Cc TX IPCL-2D53	5	8	318	90	408	309	85	394
Cc TX IPCL-2D53	5	9	101	242	343	89	224	313
Cc TX IPCL-2D53	5	10	7	71	78	2	63	65
Cc TX IPCL-2D53	5	11	3	18	21	0	15	15
Cc TX IPCL-2D53	5	12	0	2	2	0	2	2
Cc TX IPCL-2D53	5	13	2	0	2	0	0	0
Cc TX IPCL-2D53	5	14	0	0	0	0	0	0
Cc TX IPCL-2D53	5	15	0	0	0	0	0	0
Cc TX IPCL-2D53	5	16	0	0	0	0	0	0
Cc TX IPCL-2D53	6	7	5	0	5	5	0	5
Cc TX IPCL-2D53	6	8	361	115	476	344	109	453
Cc TX IPCL-2D53	6	9	93	258	351	75	236	311
Cc TX IPCL-2D53	6	10	17	72	89	8	68	76
Cc TX IPCL-2D53	6	11	4	17	21	3	12	15
Cc TX IPCL-2D53	6	12	0	2	2	0	1	1
Cc TX IPCL-2D53	6	13	1	0	1	0	0	0
Cc TX IPCL-2D53	6	14	0	0	0	0	0	0
Cc TX IPCL-2D53	6	15	0	0	0	0	0	0
Cc TX IPCL-2D53	6	16	0	0	0	0	0	0
Cc TX IPCL-2D53	7	7	1	0	1	1	0	1
Cc TX IPCL-2D53	7	8	175	5	180	171	5	176
Cc TX IPCL-2D53	7	9	253	215	468	239	204	443
Cc TX IPCL-2D53	7	10	25	182	207	22	155	177
Cc TX IPCL-2D53	7	11	3	21	24	2	17	19
Cc TX IPCL-2D53	7	12	0	3	3	0	1	1
Cc TX IPCL-2D53	7	13	0	3	3	0	2	2
Cc TX IPCL-2D53	7	14	0	0	0	0	0	0
Cc TX IPCL-2D53	7	15	0	0	0	0	0	0
Cc TX IPCL-2D53	7	16	0	0	0	0	0	0
Cc TX IPCL-1D53-	1	7	60	0	60	59	0	59
Cc TX IPCL-1D53-	1	8	329	83	412	317	79	396
Cc TX IPCL-1D53-	1	9	92	219	311	89	208	297
Cc TX IPCL-1D53-	1	10	10	122	132	7	112	119
Cc TX IPCL-1D53-	1	11	0	3	3	0	2	2
Cc TX IPCL-1D53-	1	12	0	5	5	0	3	3
Cc TX IPCL-1D53-	1	13	0	0	0	0	0	0
Cc TX IPCL-1D53-	1	14	0	0	0	0	0	0
Cc TX IPCL-1D53-	1	15	0	0	0	0	0	0
Cc TX IPCL-1D53-	1	16	0	0	0	0	0	0
Cc TX IPCL-1D53-	2	7	76	0	76	74	0	74
Cc TX IPCL-1D53-	2	8	353	120	473	344	109	453
Cc TX IPCL-1D53-	2	9	68	238	306	68	225	293
Cc TX IPCL-1D53-	2	10	3	88	91	2	75	77
Cc TX IPCL-1D53-	2	11	4	13	17	2	10	12
Cc TX IPCL-1D53-	2	12	5	5	10	2	3	5
Cc TX IPCL-1D53-	2	13	0	0	0	0	0	0
Cc TX IPCL-1D53-	2	14	0	0	0	0	0	0
Cc TX IPCL-1D53-	2	15	0	0	0	0	0	0
Cc TX IPCL-1D53-	2	16	0	0	0	0	0	0
Cc TX IPCL-1D53-	3	7	6	0	6	6	0	6
Cc TX IPCL-1D53-	3	8	206	25	231	199	25	224
Cc TX IPCL-1D53-	3	9	225	197	422	220	184	404
Cc TX IPCL-1D53-	3	10	29	165	194	26	153	179
Cc TX IPCL-1D53-	3	11	3	32	35	2	26	28
Cc TX IPCL-1D53-	3	12	1	2	3	0	1	1
Cc TX IPCL-1D53-	3	13	0	0	0	0	0	0
Cc TX IPCL-1D53-	3	14	0	0	0	0	0	0
Cc TX IPCL-1D53-	3	15	0	0	0	0	0	0
Cc TX IPCL-1D53-	3	16	0	0	0	0	0	0
Cc TX IPCL-1D53-	4	7	0	0	0	0	0	0
Cc TX IPCL-1D53-	4	8	31	0	31	24	0	24
Cc TX IPCL-1D53-	4	9	329	99	428	318	93	411
Cc TX IPCL-1D53-	4	10	53	223	276	51	213	264
Cc TX IPCL-1D53-	4	11	3	60	63	2	52	54
Cc TX IPCL-1D53-	4	12	0	9	9	0	8	8
Cc TX IPCL-1D53-	4	13	0	8	8	0	3	3
Cc TX IPCL-1D53-	4	14	0	0	0	0	0	0
Cc TX IPCL-1D53-	4	15	0	0	0	0	0	0
Cc TX IPCL-1D53-	4	16	0	0	0	0	0	0
Cc TX IPCL-1D53-	5	7	0	0	0	0	0	0
Cc TX IPCL-1D53-	5	8	4	0	4	3	0	3
Cc TX IPCL-1D53-	5	9	283	69	352	279	68	347
Cc TX IPCL-1D53-	5	10	89	231	320	84	213	297
Cc TX IPCL-1D53-	5	11	5	77	82	4	68	72
Cc TX IPCL-1D53-	5	12	2	14	16	1	10	11
Cc TX IPCL-1D53-	5	13	3	3	6	1	2	3
Cc TX IPCL-1D53-	5	14	0	0	0	0	0	0
Cc TX IPCL-1D53-	5	15	0	0	0	0	0	0
Cc TX IPCL-1D53-	5	16	0	0	0	0	0	0
Cc TX IPCL-1D53-	6	7	0	0	0	0	0	0
Cc TX IPCL-1D53-	6	8	17	0	17	17	0	17
Cc TX IPCL-1D53-	6	9	249	70	319	243	67	310
Cc TX IPCL-1D53-	6	10	129	241	370	127	230	357
Cc TX IPCL-1D53-	6	11	18	78	96	16	71	87
Cc TX IPCL-1D53-	6	12	3	26	29	1	17	18
Cc TX IPCL-1D53-	6	13	2	8	10	1	5	6
Cc TX IPCL-1D53-	6	14	0	0	0	0	0	0
Cc TX IPCL-1D53-	6	15	0	0	0	0	0	0
Cc TX IPCL-1D53-	6	16	0	0	0	0	0	0
Cc TX IPCL-1D53-	7	7	0	0	0	0	0	0
Cc TX IPCL-1D53-	7	8	20	0	20	20	0	20
Cc TX IPCL-1D53-	7	9	371	85	456	359	83	442
Cc TX IPCL-1D53-	7	10	79	299	378	77	285	362
Cc TX IPCL-1D53-	7	11	2	52	54	2	41	43
Cc TX IPCL-1D53-	7	12	0	7	7	0	2	2
Cc TX IPCL-1D53-	7	13	0	5	5	0	1	1
Cc TX IPCL-1D53-	7	14	0	0	0	0	0	0
Cc TX IPCL-1D53-	7	15	0	0	0	0	0	0
Cc TX IPCL-1D53-	7	16	0	0	0	0	0	0

## Sheet: Incubation at 35 degrees
Strain	Replicate	Total eggs	Hatched eggs	Brown pupae	Adult males
VIENNA 8D53-	1	1000	551	411	383
VIENNA 8D53-	2	1000	514	354	327
VIENNA 8D53-	3	1000	484	349	336
VIENNA 8D53-	4	1000	471	368	337
VIENNA 8D53-	5	1000	476	362	339
VIENNA 8D53-	6	1000	527	407	388
VIENNA 8D53-	7	1000	508	344	318
Cc TX IPCL-1D53-	1	1000	480	346	330
Cc TX IPCL-1D53-	2	1000	451	405	393
Cc TX IPCL-1D53-	3	1000	480	420	394
Cc TX IPCL-1D53-	4	1000	463	421	393
Cc TX IPCL-1D53-	5	1000	466	439	385
Cc TX IPCL-1D53-	6	1000	478	442	404
Cc TX IPCL-1D53-	7	1000	430	403	389
Cc TX IPCL-2D53	1	1000	410	372	362
Cc TX IPCL-2D53	2	1000	425	380	366
Cc TX IPCL-2D53	3	1000	460	401	361
Cc TX IPCL-2D53	4	1000	466	441	420
Cc TX IPCL-2D53	5	1000	475	447	397
Cc TX IPCL-2D53	6	1000	506	490	443
Cc TX IPCL-2D53	7	1000	508	484	466

## Sheet: RSI
Replicate	Strains (Sexual competition)	RSI
1	Cc TX IPCL-1D53- vs Guatemala	0.55
2	Cc TX IPCL-1D53- vs Guatemala	0.63
3	Cc TX IPCL-1D53- vs Guatemala	0.57
4	Cc TX IPCL-1D53- vs Guatemala	0.67
5	Cc TX IPCL-1D53- vs Guatemala	0.55
6	Cc TX IPCL-1D53- vs Guatemala	0.57
1	Cc TX IPCL-2D53 vs Guatemala	0.55
2	Cc TX IPCL-2D53 vs Guatemala	0.63
3	Cc TX IPCL-2D53 vs Guatemala	0.55
4	Cc TX IPCL-2D53 vs Guatemala	0.6
5	Cc TX IPCL-2D53 vs Guatemala	0.57
6	Cc TX IPCL-2D53 vs Guatemala	0.61
1	VIENNA 8D53- vs Guatemala	0.68
2	VIENNA 8D53- vs Guatemala	0.61
3	VIENNA 8D53- vs Guatemala	0.64
4	VIENNA 8D53- vs Guatemala	0.58
5	VIENNA 8D53- vs Guatemala	0.48
6	VIENNA 8D53- vs Guatemala	0.53
1	Cc TX IPCL-1D53- vs Valencia	0.57
2	Cc TX IPCL-1D53- vs Valencia	0.62
3	Cc TX IPCL-1D53- vs Valencia	0.43
4	Cc TX IPCL-1D53- vs Valencia	0.5
5	Cc TX IPCL-1D53- vs Valencia	0.52
6	Cc TX IPCL-1D53- vs Valencia	0.58
1	Cc TX IPCL-2D53 vs Valencia	0.4
2	Cc TX IPCL-2D53 vs Valencia	0.44
3	Cc TX IPCL-2D53 vs Valencia	0.64
4	Cc TX IPCL-2D53 vs Valencia	0.44
5	Cc TX IPCL-2D53 vs Valencia	0.5
6	Cc TX IPCL-2D53 vs Valencia	0.53
1	VIENNA 8D53- vs Valencia	0.56
2	VIENNA 8D53- vs Valencia	0.65
3	VIENNA 8D53- vs Valencia	0.45
4	VIENNA 8D53- vs Valencia	0.5
5	VIENNA 8D53- vs Valencia	0.53
6	VIENNA 8D53- vs Valencia	0.41

## Sheet: Mating
Replicate	Strain	Mating
1	Cc TX IPCL-1D53-	12
2	Cc TX IPCL-1D53-	15
3	Cc TX IPCL-1D53-	13
4	Cc TX IPCL-1D53-	14
5	Cc TX IPCL-1D53-	12
6	Cc TX IPCL-1D53-	12
1	Guatemala	10
2	Guatemala	9
3	Guatemala	10
4	Guatemala	7
5	Guatemala	10
6	Guatemala	9
1	Cc TX IPCL-1D53-	12
2	Cc TX IPCL-1D53-	13
3	Cc TX IPCL-1D53-	10
4	Cc TX IPCL-1D53-	10
5	Cc TX IPCL-1D53-	12
6	Cc TX IPCL-1D53-	11
1	Valencia	9
2	Valencia	8
3	Valencia	13
4	Valencia	10
5	Valencia	11
6	Valencia	8
1	Cc TX IPCL-2D53	11
2	Cc TX IPCL-2D53	15
3	Cc TX IPCL-2D53	12
4	Cc TX IPCL-2D53	12
5	Cc TX IPCL-2D53	12
6	Cc TX IPCL-2D53	14
1	Guatemala	9
2	Guatemala	9
3	Guatemala	10
4	Guatemala	8
5	Guatemala	9
6	Guatemala	9
1	Cc TX IPCL-2D53	6
2	Cc TX IPCL-2D53	11
3	Cc TX IPCL-2D53	9
4	Cc TX IPCL-2D53	8
5	Cc TX IPCL-2D53	10
6	Cc TX IPCL-2D53	10
1	Valencia	9
2	Valencia	14
3	Valencia	5
4	Valencia	10
5	Valencia	10
6	Valencia	9
1	VIENNA 8D53-	13
2	VIENNA 8D53-	14
3	VIENNA 8D53-	14
4	VIENNA 8D53-	11
5	VIENNA 8D53-	10
6	VIENNA 8D53-	10
1	Guatemala	6
2	Guatemala	9
3	Guatemala	8
4	Guatemala	8
5	Guatemala	11
6	Guatemala	9
1	VIENNA 8D53-	9
2	VIENNA 8D53-	15
3	VIENNA 8D53-	9
4	VIENNA 8D53-	8
5	VIENNA 8D53-	9
6	VIENNA 8D53-	9
1	Valencia	7
2	Valencia	8
3	Valencia	11
4	Valencia	8
5	Valencia	8
6	Valencia	13
